# Supplementary material for: Does Vaccine-Induced Maternally-Derived Immunity Protect Swine Offspring against Influenza a Viruses? A Systematic Review and Meta-Analysis of Challenge Trials from 1990 to May 2021
Source: Animals (Basel). 2023 Oct 3;13(19):3085. doi: 10.3390/ani13193085 (PMC10571953; doi:10.3390/ani13193085)
Supplement: Supplementary file 1 [file animals-13-03085-s001.zip]

Archive with 24 entries (23 files):
- Supplemental files/
- Supplemental files/S1 Fig.pdf
- Supplemental files/S1 PRISMA_2020_checklist.pdf
- Supplemental files/S1 Table.xlsx
- Supplemental files/S1 Text.pdf
- Supplemental files/S2 Fig.pdf
- Supplemental files/S2 Table.xlsx
- Supplemental files/S2 Text.pdf
- Supplemental files/S3 Fig.pdf
- Supplemental files/S3 Table.xlsx
- Supplemental files/S3 Text.pdf
- Supplemental files/S4 Fig.pdf
- Supplemental files/S4 Table.xlsx
- Supplemental files/S4 Text.pdf
- Supplemental files/S5 Fig.pdf
- Supplemental files/S5 Table.xlsx
- Supplemental files/S5 Text.pdf
- Supplemental files/S6 Fig.pdf
- Supplemental files/S6 Table.xlsx
- Supplemental files/S6 Text.pdf
- Supplemental files/S7 Fig.pdf
- Supplemental files/S7 Table.pdf
- Supplemental files/S7 Text.pdf
- Supplemental files/S8 Text.pdf
