# Supplementary material for: Does Vaccine-Induced Maternally-Derived Immunity Protect Swine Offspring against Influenza a Viruses? A Systematic Review and Meta-Analysis of Challenge Trials from 1990 to May 2021
Source: Animals (Basel). 2023 Oct 3;13(19):3085. doi: 10.3390/ani13193085 (PMC10571953; doi:10.3390/ani13193085)
Supplement: Supplementary file 1 [file animals-13-03085-s001.zip › Supplemental files/S1 Table.xlsx]

## Sheet: Table S1
Table S1. Raw data for meta-analyses - Steps 01-08
Step 01 – Virus titres from nasal swabs SMD Meta-analysis , Step 02 – Analysis of virus titre data for small study publication bias
vt_MA_data_h.csv
Refid	Arm_num	Arm_name	n_for_ES_calc	Study	Author	Year	yi	vi	piglet	MDA_strain	PgVx_strain	tot_n	Chal_age
3073	3	MS	12	1N	Kitikoon	2006	0.125378	0.199176	NV	nd	NA	18	49
3073	4	MVS	12	1P	Kitikoon	2006	-0.517155	0.204928	VX	nd	het	18	49
3373	1	MDA/NV/TX	8	2N	Vincent	2012	-1.10978	0.413985	NV	hom	NA	11	56
3373	3	MDA/WIV/TX	8	2P	Vincent	2012	-2.43121	0.495053	VX	hom	hom	21	56
3373	2	MDA/NV/CO	8	3N	Vincent	2012	-0.178108	0.364834	NV	het	NA	11	56
3373	4	MDA/WIV/CO	8	3P	Vincent	2012	-0.72202	0.29522	VX	het	het	21	56
3096	1	MDA/C	5	4N	Kitikoon	2013	0.81918	0.413629	NV	het	NA	8	63
3096	2	MDA/V/C	5	4P	Kitikoon	2013	-0.899173	0.464221	VX	het	hom	8	63
2995_1	2	WIV-MDA/H1N2	10	5N	Rajao_1A	2016	-2.29938	0.247234	NV	hom	NA	20	21
2995_1	4	WIV-MDA/H1N1	10	6N	Rajao_1B	2016	-0.105411	0.142148	NV	het	NA	20	21
2995_2	2	WIV-MDA/H1N1	8	7N	Rajao_2A	2016	-2.91538	0.377858	NV	hom	NA	16	21
2995_2	4	WIV-MDA/H1N2	8	8N	Rajao_2B	2016	-0.630096	0.194087	NV	het	NA	15	21
3056_1	2	5/9wMDA+	6	9N	Deblanc_1	2018	-1.21524	0.345557	NV	hom	NA	12	35
3056_2	4_5	7wMDA+/7/11wMDA+	14	10N	Deblanc_2A	2018	-0.114977	0.134893	NV	hom	NA	28	49
3056_2	5	11wMDA+	7	11N	Deblanc_2B	2018	-0.160354	0.251323	NV	hom	NA	14	77
4024	3	Group_3_MDA+	10	12N	Bosworth	2010	-0.283824	0.350717	NV	nd	NA	13	74
4024	4_5	Grp4_5_MDA/VX	10	12P	Bosworth	2010	0.860052	0.282378	VX	nd	hom	13	74
vt_MA_data_l.csv
Refid	Arm_num	Arm_name	n_for_ES_calc	Study	Author	Year	yi	vi	piglet	MDA_strain	PgVx_strain	tot_n	Chal_age
3073	3	MS	12	1N	Kitikoon	2006	0.125378	0.136578	NV	nd	NA	18	49
3073	4	MVS	12	1P	Kitikoon	2006	-0.517155	0.140522	VX	nd	het	18	49
3373	1	MDA/NV/TX	8	2N	Vincent	2012	-1.10978	0.283898	NV	hom	NA	11	56
3373	3	MDA/WIV/TX	8	2P	Vincent	2012	-2.43121	0.42637	VX	hom	hom	21	56
3373	2	MDA/NV/CO	8	3N	Vincent	2012	-0.178108	0.250172	NV	het	NA	11	56
3373	4	MDA/WIV/CO	8	3P	Vincent	2012	-0.72202	0.202485	VX	het	het	21	56
3096	1	MDA/C	5	4N	Kitikoon	2013	0.81918	0.231813	NV	het	NA	8	63
3096	2	MDA/V/C	5	4P	Kitikoon	2013	-0.899173	0.261525	VX	het	hom	8	63
2995_1	2	WIV-MDA/H1N2	10	5N	Rajao_1A	2016	-2.29938	0.120005	NV	hom	NA	20	21
2995_1	4	WIV-MDA/H1N1	10	6N	Rajao_1B	2016	-0.105411	0.0660779	NV	het	NA	20	21
2995_2	2	WIV-MDA/H1N1	8	7N	Rajao_2A	2016	-2.91538	0.178861	NV	hom	NA	16	21
2995_2	4	WIV-MDA/H1N2	8	8N	Rajao_2B	2016	-0.630096	0.0909822	NV	het	NA	15	21
3056_1	2	5/9wMDA+	6	9N	Deblanc_1	2018	-1.21524	0.345557	NV	hom	NA	12	35
3056_2	2022-04-05	7wMDA+/7/11wMDA+	14	10N	Deblanc_2A	2018	-0.114978	0.134893	NV	hom	NA	28	49
3056_2	5	11wMDA+	7	11N	Deblanc_2B	2018	-0.160354	0.251323	NV	hom	NA	14	77
4024	3	Group_3_MDA+	10	12N	Bosworth	2010	-0.283824	0.350717	NV	nd	NA	13	74
4024	4_5	Grp4_5_MDA/VX	10	12P	Bosworth	2010	0.860052	0.282378	VX	nd	hom	13	74
Step 03 –Virus detection = virus isolation or PCR methods from nasal swabs survival analysis
3622=Allerson 2013 (raw data reported in Diaz et al 2013)
3622hom_dur_of_shed_raw_data.csv
Treatment	ID	time_to_shedding	start_shedding	time_to_stop_shedding	stop_shedding
0_MDA_NEG	5	2	1	5	1
0_MDA_NEG	7	1	1	6	1
0_MDA_NEG	23	3	1	3	1
0_MDA_NEG	25	3	1	3	1
0_MDA_NEG	27	2	1	5	1
0_MDA_NEG	43	3	1	4	1
0_MDA_NEG	46	4	1	4	0
0_MDA_NEG	49	4	1	4	0
0_MDA_NEG	77	4	1	4	0
0_MDA_NEG	89	1	1	6	1
0_MDA_NEG	70	2	1	5	1
0_MDA_NEG	72	2	1	6	0
0_MDA_NEG	91	2	1	6	0
0_MDA_NEG	95	3	1	5	0
0_MDA_NEG	98	4	1	3	1
0_MDA_NEG	1	3	1	4	1
0_MDA_NEG	6	3	1	5	0
0_MDA_NEG	8	2	1	4	1
0_MDA_NEG	24	2	1	4	1
0_MDA_NEG	26	2	1	5	1
0_MDA_NEG	40	3	1	5	0
0_MDA_NEG	44	3	1	5	0
0_MDA_NEG	48	3	1	5	0
0_MDA_NEG	76	2	1	6	0
0_MDA_NEG	78	2	1	5	1
0_MDA_NEG	68	3	1	5	0
0_MDA_NEG	71	2	1	5	1
0_MDA_NEG	74	3	1	5	0
0_MDA_NEG	92	2	1	5	1
0_MDA_NEG	96	2	1	6	0
1_MDA_HOM	1	5	1	6	0
1_MDA_HOM	2	14	0	NA	NA
1_MDA_HOM	3	14	0	NA	NA
1_MDA_HOM	4	14	0	NA	NA
1_MDA_HOM	5	14	0	NA	NA
1_MDA_HOM	6	14	0	NA	NA
1_MDA_HOM	7	14	0	NA	NA
1_MDA_HOM	8	14	0	NA	NA
1_MDA_HOM	9	14	0	NA	NA
1_MDA_HOM	10	14	0	NA	NA
1_MDA_HOM	11	14	0	NA	NA
1_MDA_HOM	12	14	0	NA	NA
1_MDA_HOM	13	14	0	NA	NA
1_MDA_HOM	14	14	0	NA	NA
1_MDA_HOM	15	14	0	NA	NA
1_MDA_HOM	16	14	0	NA	NA
1_MDA_HOM	17	14	0	NA	NA
1_MDA_HOM	18	14	0	NA	NA
1_MDA_HOM	19	14	0	NA	NA
1_MDA_HOM	20	14	0	NA	NA
3622het_dur_of_shed_raw_data.csv
Treatment	ID	time_to_shedding	start_shedding	time_to_stop_shedding	stop_shedding
2_MDA_HET	3	3	1	4	1
2_MDA_HET	4	2	1	4	1
2_MDA_HET	6	3	1	3	1
2_MDA_HET	8	3	1	3	1
2_MDA_HET	12	2	1	9	0
2_MDA_HET	13	3	1	5	1
2_MDA_HET	14	2	1	6	1
2_MDA_HET	15	2	1	6	1
2_MDA_HET	23	2	1	4	1
2_MDA_HET	25	3	1	4	1
2_MDA_HET	32	4	1	3	1
2_MDA_HET	33	4	1	3	1
2_MDA_HET	35	2	1	5	1
2_MDA_HET	36	6	1	3	1
2_MDA_HET	38	5	1	1	1
2_MDA_HET	44	3	1	4	1
2_MDA_HET	45	5	1	4	1
2_MDA_HET	47	4	1	4	1
2_MDA_HET	48	5	1	2	1
2_MDA_HET	49	4	1	4	1
2_MDA_HET	51	3	1	3	1
2_MDA_HET	56	3	1	5	1
2_MDA_HET	58	4	1	4	1
2_MDA_HET	60	3	1	4	1
2_MDA_HET	61	3	1	4	1
2_MDA_HET	62	4	1	3	1
2_MDA_HET	63	5	1	3	1
2_MDA_HET	64	3	1	5	1
2_MDA_HET	65	3	1	4	1
2_MDA_HET	69	6	1	5	0
0_MDA_NEG	5	2	1	5	1
0_MDA_NEG	7	1	1	6	1
0_MDA_NEG	23	3	1	3	1
0_MDA_NEG	25	3	1	3	1
0_MDA_NEG	27	2	1	5	1
0_MDA_NEG	43	3	1	4	1
0_MDA_NEG	46	4	1	4	0
0_MDA_NEG	49	4	1	4	0
0_MDA_NEG	77	4	1	4	0
0_MDA_NEG	89	1	1	6	1
0_MDA_NEG	70	2	1	5	1
0_MDA_NEG	72	2	1	6	0
0_MDA_NEG	91	2	1	6	0
0_MDA_NEG	95	3	1	5	0
0_MDA_NEG	98	4	1	3	1
0_MDA_NEG	1	3	1	4	1
0_MDA_NEG	6	3	1	5	0
0_MDA_NEG	8	2	1	4	1
0_MDA_NEG	24	2	1	4	1
0_MDA_NEG	26	2	1	5	1
0_MDA_NEG	40	3	1	5	0
0_MDA_NEG	44	3	1	5	0
0_MDA_NEG	48	3	1	5	0
0_MDA_NEG	76	2	1	6	0
0_MDA_NEG	78	2	1	5	1
0_MDA_NEG	68	3	1	5	0
0_MDA_NEG	71	2	1	5	1
0_MDA_NEG	74	3	1	5	0
0_MDA_NEG	92	2	1	5	1
0_MDA_NEG	96	2	1	6	0
3056=Deblanc 2018
3056_1_dur_of_shed_raw_data.cs
Treatment	ID	time_to_shedding	start_shedding	time_to_stop_shedding	stop_shedding
0_MDA_NEG_5wk	1	3	1	5	1
0_MDA_NEG_5wk	2	4	1	6	1
0_MDA_NEG_5wk	3	3	1	4	1
0_MDA_NEG_5wk	4	3	1	3	1
0_MDA_NEG_5wk	5	2	1	7	1
0_MDA_NEG_5wk	6	4	1	6	1
1_MDA_POS_5wk	1	3	1	3	1
1_MDA_POS_5wk	2	4	1	4	1
1_MDA_POS_5wk	3	3	1	6	1
1_MDA_POS_5wk	4	3	1	5	1
1_MDA_POS_5wk	5	3	1	7	1
1_MDA_POS_5wk	6	3	1	6	1
3056_2_dur_of_shed_raw_data.cs
Treatment	ID	time_to_shedding	start_shedding	time_to_stop_shedding	stop_shedding
0_MDA_NEG_7	1	3	1	5	1
0_MDA_NEG_7	2	3	1	5	1
0_MDA_NEG_7	3	2	1	8	1
0_MDA_NEG_7	4	2	1	8	1
0_MDA_NEG_7	5	3	1	4	1
0_MDA_NEG_7	6	2	1	6	1
0_MDA_NEG_7	7	3	1	5	1
0_MDA_NEG_7	8	2	1	10	0
0_MDA_NEG_7	9	2	1	8	1
0_MDA_NEG_7	10	3	1	5	1
0_MDA_NEG_7	11	4	1	8	0
0_MDA_NEG_7	12	3	1	5	1
0_MDA_NEG_7	13	3	1	7	1
0_MDA_NEG_7	14	1	1	9	1
1_MDA_POS_7	1	4	1	4	1
1_MDA_POS_7	2	4	1	4	1
1_MDA_POS_7	3	3	1	5	1
1_MDA_POS_7	4	4	1	4	1
1_MDA_POS_7	5	3	1	5	1
1_MDA_POS_7	6	2	1	6	1
1_MDA_POS_7	7	2	1	10	0
1_MDA_POS_7	8	3	1	7	1
1_MDA_POS_7	9	3	1	5	1
1_MDA_POS_7	10	3	1	5	1
1_MDA_POS_7	11	4	1	4	1
1_MDA_POS_7	12	2	1	6	1
1_MDA_POS_7	13	3	1	5	1
1_MDA_POS_7	14	2	1	6	1
3056_3_dur_of_shed_raw_data.cs
Treatment	ID	time_to_shedding	start_shedding	time_to_stop_shedding	stop_shedding
1_MDA_POS_11	1	2	1	7	1
1_MDA_POS_11	2	3	1	6	1
1_MDA_POS_11	3	2	1	7	1
1_MDA_POS_11	4	2	1	6	1
1_MDA_POS_11	5	3	1	5	1
1_MDA_POS_11	6	2	1	6	1
1_MDA_POS_11	7	3	1	5	1
0_MDA_NEG_11	1	3	1	5	1
0_MDA_NEG_11	2	2	1	6	1
0_MDA_NEG_11	3	2	1	7	1
0_MDA_NEG_11	4	2	1	7	1
0_MDA_NEG_11	5	3	1	6	1
0_MDA_NEG_11	6	3	1	5	1
0_MDA_NEG_11	7	2	1	5	1
3950= Cador 2016
3950_dur_of_shed_raw_data.csv
Treatment	ID	time_to_shedding	start_shedding	time_to_stop_shedding	stop_shedding
MDA_NEG	3	5	1	6	1
MDA_NEG	4	5	1	7	1
MDA_NEG	5	5	1	6	1
MDA_NEG	6	6	1	6	1
MDA_NEG	7	6	1	5	1
MDA_NEG	8	6	1	7	1
MDA_NEG	9	7	1	4	1
MDA_NEG	10	7	1	5	1
MDA_NEG	11	7	1	4	1
MDA_NEG	14	3	1	6	1
MDA_NEG	15	3	1	8	1
MDA_NEG	16	4	1	6	1
MDA_NEG	17	5	1	6	1
MDA_NEG	18	4	1	5	1
MDA_NEG	19	4	1	7	1
MDA_NEG	20	5	1	6	1
MDA_NEG	21	5	1	6	1
MDA_NEG	22	6	1	4	1
MDA_NEG	25	3	1	6	1
MDA_NEG	26	4	1	6	1
MDA_NEG	27	5	1	6	1
MDA_NEG	28	5	1	8	1
MDA_NEG	29	4	1	6	1
MDA_NEG	30	5	1	5	1
MDA_NEG	31	5	1	6	1
MDA_NEG	32	5	1	7	1
MDA_NEG	33	6	1	5	1
MDA_POS	3	4	1	6	1
MDA_POS	4	5	1	6	1
MDA_POS	5	5	1	8	1
MDA_POS	6	6	1	6	1
MDA_POS	7	6	1	5	1
MDA_POS	8	7	1	6	1
MDA_POS	9	7	1	8	1
MDA_POS	10	8	1	6	1
MDA_POS	11	9	1	6	1
MDA_POS	14	6	1	4	1
MDA_POS	15	6	1	7	1
MDA_POS	16	6	1	7	1
MDA_POS	17	6	1	8	1
MDA_POS	18	6	1	5	1
MDA_POS	19	7	1	7	1
MDA_POS	20	7	1	7	1
MDA_POS	21	8	1	5	1
MDA_POS	22	8	1	6	1
MDA_POS	25	5	1	8	1
MDA_POS	26	6	1	6	1
MDA_POS	27	6	1	8	1
MDA_POS	28	7	1	4	1
MDA_POS	29	6	1	5	1
MDA_POS	30	7	1	6	1
MDA_POS	31	7	1	6	1
MDA_POS	32	8	1	6	1
MDA_POS	33	9	1	6	1
Step 04 – Virus detection in nasal swabs- HR meta-analysis
time_to_shed_MA_dataV2.csv
RefID	Arm_num	Arm_name	Study	Author	Year	yi	sei	sdi	vi	piglet	MDA_strain	PgVx_strain	tot_n	Chal_age
3622	1	PASSV-HET		Allerson	2013	-0.8863	0.2833	1.90043	3.61165	NV	het	NA	45	29
3622	2	PASSV-HOM		Allerson	2013	-22.27	7650	45258	2048287500	NV	hom	NA	35	29
3056_1	2	MDA_POS_5	1	Deblanc	2018	0.1846	0.585	2.0265	4.1067	NV	hom	NA	12	35
3056_2	4_6	MDA_POS_7	2	Deblanc	2018	-0.5114	0.388	2.0531	4.21523	NV	hom	NA	28	49
3056_3	5	MDA_POS_11	2	Deblanc	2018	0	0.5345	1.99992	3.99966	NV	hom	NA	14	77
3950	1	MDA_POS		Cador	2016	-1.246	0.3057	2.48352	6.16786	NV	hom	NA	66	35
time_to_stop_shed_MA_data.csv
RefID	Arm_num	Arm_name	Study	Author	Year	yi	sei	sdi	vi_calc	piglet	MDA_strain	PgVx_strain	n1i	n2i	tot_n	Chal_age
3622	1	PASSV-HET		Allerson	2013	1.166	0.3181	2.13388	4.55344	NV	het	NA	30	15	45	29
3622	2	PASSV-HOM		Allerson	2013	-18.14	8508	34032	1158177024	NV	hom	NA	1	15	16	29
3056_1	2	MDA_POS_5	1	Deblanc	2018	0	0.5774	2.00017	4.00069	NV	hom	NA	6	6	12	35
3056_2	4_6	MDA_POS_7	2	Deblanc	2018	0.6679	0.4126	2.18327	4.76669	NV	hom	NA	7	7	28	49
3056_2	5	MDA_POS_11	2	Deblanc	2018	-0.084	0.5349	2.00141	4.00565	NV	hom	NA	7	7	14	77
3950	1	MDA_POS		Cador	2016	-0.3033	0.275	2.23411	4.99125	NV	hom	NA	33	33	66	35
Step 05 - Virus detection in nasal swabs- MD meta-analysis
t2shed_smd_manual.csv
RefID	Arm_num	Arm_name	Author	Year	n1i	m1i	sd1i	n2i	m2i	sd2i	piglet	MDA_strain	PgVx_strain	tot_n	Chal_age
3622	1	PASSV-HET	Allerson	2013	30	3.46667	1.16658	15	2.56667	0.8172	NV	het	NA	45	29
3622	2	PASSV-HOM	Allerson	2013	20	13.55	2.01246	15	2.56667	0.8172	NV	hom	NA	35	29
3056_1	2	MDA_POS_5	Deblanc	2018	6	3.16667	0.408248	6	3.16667	0.752773	NV	hom	NA	12	35
3056_2	4_6	MDA_POS_7	Deblanc	2018	14	3	0.784465	14	2.57143	0.755929	NV	hom	NA	28	49
3056_3	5	MDA_POS_11	Deblanc	2018	7	2.42857	0.534522	7	2.42857	0.534522	NV	hom	NA	14	77
3950	1	MDA_POS	Cador	2016	33	5.9697	1.74078	33	4.66667	1.29099	NV	hom	NA	66	35
t2_stop_smd_manual.csv
RefID	Arm_num	Arm_name	Study	Author	Year	n1i	m1i	se1i	n2i	m2i	se2i	piglet	MDA_strain	PgVx_strain	tot_n	Chal_age
3622	1	PASSV-HET	Allerson_2012	Allerson	2012	30	4.1	0.281596	15	6.93333	0.577094	NV	het	NA	45	29
3622	2	PASSV-HOM	Allerson_2012_2	Allerson	2012	20	0.3	0.3	15	4.99167	0.304345	NV	hom	NA	35	29
3056_1	2	MDA_POS_5	Deblanc_2018_1	Deblanc	2018	6	5.16667	0.548567	6	5.16667	0.548567	NV	hom	NA	12	35
3056_2	4_6	MDA_POS_7	Deblanc_2018_2	Deblanc	2018	14	5.42857	0.412982	14	6.75	0.515079	NV	hom	NA	28	49
3056_3	5	MDA_POS_11	Deblanc_2018_3	Deblanc	2018	7	6	0.285714	7	5.85714	0.314842	NV	hom	NA	14	77
3950	1	MDA_POS	Cador_2016	Cador	2016	33	6.22222	0.218068	33	5.88889	0.198301	NV	hom	NA	66	35
Step06 - Virus detection in nasal swabs - RR meta-analysis
vpos_MA_data.csv
Refid	Arm_num	Arm_name	Author	Year	studlab	event.e	n.e	event.c	n.c	piglet	MDI_strain	PgVx_strain	Chal_age
3622	1	PASSV-HET	Allerson-1	2013	Allerson-1, 2013	30	30	15	15	NV	heterologous	NA	29
3622	2	PASSV-HOM	Allerson-2	2013	Allerson-2, 2013	1	20	15	15	NV	homologous	NA	29
3284	2	MDA(+) NV	Sandbulte	2014	Sandbulte, 2014	8	8	1.5	4	NV	heterologous	NA	53
3284	4	MDA(+) VX	Sandbulte-VX	2014	Sandbulte-VX, 2014	14	24	1.5	4	VX	heterologous	het	53
3950	1	MDA+	Cador	2016	Cador, 2016	33	33	33	33	NV	homologous	NA	35
3056-E1	2	5/9wMDA+	Deblanc-5wk	2018	Deblanc-5wk, 2018	6	6	6	6	NV	homologous	NA	35
3056-E2	4	7wMDA+	Deblanc-7wk	2018	Deblanc-7wk, 2018	14	14	14	14	NV	homologous	NA	49
3056-E2	5	11wMDA+	Deblanc-11wk	2018	Deblanc-11wk, 2018	7	7	7	7	NV	homologous	NA	77
Step07 – Average daily gain (ADG)- MD meta-analysis
adg_md_exp1.csv
RefID	Arm_num	Arm_name	Author	Year	n1i	m1i	sd1i	n2i	m2i	sd2i	piglet	Exposure	MDA_strain	PgVx_strain	tot_n	Chal_age
3056_1	1	5/9wMDA	Deblanc_1	2018	6	0.36	0.09	6	-0.09	0.12	NV	first	hom	NA	12	35
3056_2	1	7wMDA	Deblanc_2a	2018	7	0.53	0.11	7	0.48	0.2	NV	first	hom	NA	14	49
3056_2	3	7/11wMDA	Deblanc_2b	2018	7	0.47	0.17	7	0.39	0.13	NV	first	hom	NA	14	49
3056_2	2	11wMDA	Deblanc_2	2018	7	0.46	0.46	7	0.39	0.28	NV	first	hom	NA	14	77
adg_md_exp2.csv
RefID	Arm_num	Arm_name	Author	Year	n1i	m1i	sd1i	n2i	m2i	sd2i	piglet	Exposure	PgVx_strain	tot_n	Chal_age
3056_1	1	5/9wMDA-x2	Deblanc_1	2018	7	0.78	0.2	7	0.96	0.18	NV	second	NA	14	63
3056_2	3	7/11wMDA-x2	Deblanc_2b	2018	7	0.91	0.17	7	1.31	0.22	NV	second	NA	14	77
Step08 – Hemagglutinin Inhibition titres (HAI) - Mean Difference in HAI baseline MDI pos vs MDI neg
hai_md_pos_neg_bl.csv					MDI pos			MDI neg
RefID	Arm_num	Arm_name	Author	Year	n1i	m1i	sd1i	n2i	m2i	sd2i	piglet	Exposure	dpc	MDA_strain	PgVx_strain	tot_n	Chal_age
3056_1	1	5/9wMDApos_neg	Deblanc_1	2018	6	5.5	0.4	6	0	0	NV	first	4	hom	NA	12	35
3056_2	1	7wMDApos	Deblanc_2a	2018	7	2.5	0.8	7	0	0	NV	first	4	hom	NA	14	49
3056_2	2	11wMDApos	Deblanc_2c	2018	7	0.5	1.2	7	0	0	NV	first	4	hom	NA	14	77
3056_1	1	5/9wMDApos	Deblanc_1	2018	6	3.7	0.5	6	5.4	1.1	NV	second	1	hom	NA	12	63
3056_2	3	7/11wMDApos	Deblanc_2b	2018	7	0	0	7	6.5	1.2	NV	second	1	hom	NA	14	77
Step09 – Hemagglutinin Inhibition titres (HAI)- MD meta-analysis
hai_md_exp1B.csv
RefID	Arm_num	Arm_name	Author	Year	n1i	m1i	sd1i	n2i	m2i	sd2i	piglet	Exposure	Pre_post	MDA_strain	PgVx_strain	tot_n	Chal_age
3056_1	1	5/9wMDApos	Deblanc_1	2018	6	-0.7	0.294449	6	5.4	0.530754	NV	first	(4,14)	hom	NA	12	35
3056_2	1	7wMDApos	Deblanc_2a	2018	7	-2	0.545069	7	5.6	0.340147	NV	first	(4,14)	hom	NA	14	49
3056_2	2	11wMDApos	Deblanc_2c	2018	7	0.1	0.75591	7	5.9	0.491325	NV	first	(4,14)	hom	NA	14	77
3622	1	PASSV-HET	Allerson	2013	30	2.04182	3.95058	15	5.29646	10.2477	NV	first	(2,14)	hom	NA	45	28.5
3622	2	PASSV-HOM	Allerson	2013	20	-1.25175	1.95534	10	5.29646	10.2477	NV	first	(2,14)	het	NA	30	28.5
hai_md_exp2.csv
RefID	Arm_num	Arm_name	Author	Year	n1i	m1i	sd1i	n2i	m2i	sd2i	piglet	Exposure	Pre_post	MDA_strain	PgVx_strain	tot_n	Chal_age
3056_1	1	5/9wMDApos	Deblanc_1	2018	6	-0.5	0.606877	6	-0.9	0.606877	NV	second	(1,14)	hom	NA	12	63
3056_2	3	7/11wMDApos	Deblanc_2b	2018	7	-0.4	0.566922	7	2.2	0.793725	NV	second	(1,14)	hom	NA	14	77
