# Supplementary material for: Does Vaccine-Induced Maternally-Derived Immunity Protect Swine Offspring against Influenza a Viruses? A Systematic Review and Meta-Analysis of Challenge Trials from 1990 to May 2021
Source: Animals (Basel). 2023 Oct 3;13(19):3085. doi: 10.3390/ani13193085 (PMC10571953; doi:10.3390/ani13193085)
Supplement: Supplementary file 1 [file animals-13-03085-s001.zip › Supplemental files/S2 Table.xlsx]

## Sheet: Sampling sched by sample type
S2 Table. Study Design and Sampling Schedules (by sample type)
wean day			w		?	wean aage not specified
challagne day			c			seeder pig exposure														indirect contact exposure
piglet vaccine day			pv
Study end			e
Author/Year_Study	Week 1							Week 2							Week 3							Week 4							Week 5							Week 6							Week 7
Rajao 2016-1														w							c		c			e												e
Rajao 2016-2														w							c		c			e												e
Genzow 2018-1			pv																w																c					e
Allerson 2013														w											c			c													e
Pyo 2015																pv					w									pv							c					e
Genzow 2018-2			pv																w																							c					e
Loving 2014														w							pv														pv														c
Sandbulte 2014														w	w/pv					pv									pv
Vincent 2012														w/pv														pv
Cador 2016																																		?	c	c
Kitkoon 2013																					w							pv																					pv
Kitkoon 2006								w													pv														pv														c
Genzow 2018-3			pv																w
DeBlanc 2018-1																																		?	c
Bosworth 2010																	w				pv														pv
DeBlanc 2018-2																																		?															c
nasal swab	color code by assay type -															VI cell culture								qPCR							indirect contact pigs
Author/Year_Study	Week 1							Week 2							Week 3							Week 4							Week 5							Week 6							Week 7
Rajao 2016-1																					ns	ns	ns	ns	ns	ns	ns	ns		ns		ns		ns
Rajao 2016-2																					ns	ns	ns	ns	ns	ns	ns	ns		ns		ns		ns
Genzow 2018-1																																		ns	ns	ns	ns	ns	ns	ns
Allerson 2013																														ns	ns	ns	ns	ns	ns	ns	ns	ns	ns	ns	ns	ns	ns
Pyo 2015	none
Genzow 2018-2																																									ns	ns	ns	ns	ns	ns	ns
Loving 2014	none
Sandbulte 2014
Vincent 2012
Cador 2016																																			ns	ns	ns	ns	ns	ns	ns	ns	ns	ns	ns	ns	ns	ns	ns
Kitkoon 2013
Kitkoon 2006																																																ns
Genzow 2018-3
DeBlanc 2018-1																																ns				ns	ns	ns	ns	ns	ns	ns	ns	ns	ns	ns	ns	ns	ns
Bosworth 2010
DeBlanc 2018-2																																														ns
serum HAI
Author/Year_Study	Week 1							Week 2							Week 3							Week 4							Week 5							Week 6							Week 7
Rajao 2016-1			h																		h					h												h
Rajao 2016-2			h																		h					h												h
Genzow 2018-1	none
Allerson 2013													h?										h																		h
Pyo 2015	none
Genzow 2018-2	none
Loving 2014																					h																												h
Sandbulte 2014			h												h														h													h							h
Vincent 2012							h							h														h														h
Cador 2016	none
Kitkoon 2013																												h																					h
Kitkoon 2006																					h														h													h
Genzow 2018-3	none
DeBlanc 2018-1																																h							h			h				h			h
Bosworth 2010																					h														h														h
DeBlanc 2018-2																																														h
Clinical signs		Tp=	Temperature									rd=	clincal signs of resp dz																	CDL=	cough, dyspnia, lethargy composite score
Author/Year_Study	Week 1							Week 2							Week 3							Week 4							Week 5							Week 6							Week 7
Rajao 2016-1																					Tp rd	Tp rd	Tp rd	Tp rd	Tp rd	Tp rd
Rajao 2016-2																					Tp rd	Tp rd	Tp rd	Tp rd	Tp rd	Tp rd
Genzow 2018-1																																	Tp rd	Tp rd	Tp rd	Tp rd	Tp rd	Tp rd	Tp rd	Tp rd
Allerson 2013	none
Pyo 2015																																					Tp rd	Tp rd	Tp rd	Tp rd	Tp rd	Tp rd
Genzow 2018-2																																								Tp rd	Tp rd	Tp rd	Tp rd	Tp rd	Tp rd	Tp rd	Tp rd
Loving 2014	none
Sandbulte 2014
Vincent 2012	none
Cador 2016	none
Kitkoon 2013
Kitkoon 2006
Genzow 2018-3
DeBlanc 2018-1																																			Tp rd	Tp rd	Tp rd	Tp rd	Tp rd	Tp rd	Tp rd	Tp rd	Tp rd	Tp rd	Tp rd	Tp rd	Tp rd	Tp rd	Tp rd
Bosworth 2010
DeBlanc 2018-2																																																	Tp rd
ADG
Author/Year_Study	Week 1							Week 2							Week 3							Week 4							Week 5							Week 6							Week 7
Rajao 2016_1	none
Rajao 2016_2	none
Genzow 2018_1	none
Allerson 2013	none
Pyo 2015	none
Genzow 2018_2	none
Loving 2014	none
Sandbulte 2014	none
Vincent 2012	none
Cador 2016	none
Kitkoon 2013	none
Kitkoon 2006								wt																																								wt
Genzow 2018_3	none
DeBlanc 2018_1																																			wt	wt	wt	wt	wt	wt	wt	wt	wt	wt	wt	wt	wt	wt	wt
Bosworth 2010	none
DeBlanc 2018_2																																																	wt
Whole blood			wb=	whole blood								for assays using peipheral blood mononuclear cells (PBMCs)
Author/Year_Study	Week 1							Week 2							Week 3							Week 4							Week 5							Week 6							Week 7
Rajao 2016_1																					wb
Rajao 2016_2																					wb
Genzow 2018_1	none
Allerson 2013	none
Pyo 2015	none
Genzow 2018_2	none
Loving 2014	none
Sandbulte 2014																																											wb
Vincent 2012	none
Cador 2016	none
Kitkoon 2013	none
Kitkoon 2006																																		wb														wb
Genzow 2018_3	none
DeBlanc 2018_1																																wb							wb			wb							wb
Bosworth 2010	none
DeBlanc 2018_2
serum ELISA	E		IgG				IgA					IgNP
Author/Year_Study	Week 1							Week 2							Week 3							Week 4							Week 5							Week 6							Week 7
Rajao 2016_1			E																		E					E
Rajao 2016_2			E																		E					E
Genzow 2018_1													E?										E																		E
Allerson 2013	E															E														E							E					E
Pyo 2015			E																															E
Genzow 2018_2			E																																						E
Loving 2014																																																	E
Sandbulte 2014			E												E														E													E							E
Vincent 2012							E							E														E														E
Cador 2016	E																															E							E			E				E			E
Kitkoon 2013	none
Kitkoon 2006	none
Genzow 2018_3			E
DeBlanc 2018_1																																E							E			E				E			E
Bosworth 2010	none
DeBlanc 2018_2																																														E
ELISA - other		IgG				IgA													nasal wash=	nE							BAL antibodies=bE											nasal wash/BAL antibodies=	nbE
Author/Year_Study	Week 1							Week 2							Week 3							Week 4							Week 5							Week 6							Week 7
Rajao 2016_1																										bE
Rajao 2016_2			nE																		nE					bE
Genzow 2018_1
Allerson 2013	none
Pyo 2015	none
Genzow 2018_2
Loving 2014
Sandbulte 2014																																																	nE
Vincent 2012
Cador 2016	none
Kitkoon 2013
Kitkoon 2006
Genzow 2018_3
DeBlanc 2018_1	none
Bosworth 2010	none
DeBlanc 2018_2	none
Lung tissues									histo
			BALF (B)								Nasal wash (Nw)
Author/Year_Study	Week 1							Week 2							Week 3							Week 4							Week 5							Week 6							Week 7
Rajao 2016_1																										B
Rajao 2016_2			Nw																		Nw					B
Genzow 2018_1	none
Allerson 2013	none
Pyo 2015																																										histo
Genzow 2018_2	none
Loving 2014
Sandbulte 2014																																																	Nw
Vincent 2012
Cador 2016	none
Kitkoon 2013
Kitkoon 2006
Genzow 2018_3	none
DeBlanc 2018_1	none
Bosworth 2010
DeBlanc 2018_2	none
[truncated: 50 more columns]

## Sheet: Study design abridged
		Days of age
Author/Yr_Study		Week 1							Week 2							Week 3							Week 4							Week 5							Week 6							Week 7
Rajao 2016-1															w							c		c			e												e
Rajao 2016-2															w							c		c			e												e
Genzow 2018-1				pv																w																c					e
Allerson 2013															w											c			c													e
Pyo 2015																	pv					w									pv							c					e
Genzow 2018-2				pv																w																							c					e
Loving 2014															w							pv														pv
Sandbulte 2014															w	w/pv					pv									pv
Vincent 2012															w/pv														pv
Cador 2016																																			?	c	c
Kitkoon 2013																						w							pv
Kitkoon 2006									w													pv														pv
Genzow 2018-3				pv																w
DeBlanc 2018-1																																			?	c
Bosworth 2010																		w				pv														pv
DeBlanc 2018-2																																			?
Wean day	w			?	wean age not specified
Challenge day	c				seeder pig exposure												indirect contact exposure
Piglet vaccine day	pv
Study end	e
		Days of age
Author/Yr_Study		Week 1							Week 2							Week 3							Week 4							Week 5							Week 6							Week 7
Rajao 2016-1															w
Rajao 2016-2															w
Genzow 2018-1																				w
Allerson 2013															w
Pyo 2015																						w
Genzow 2018-2																				w
Loving 2014															w
Sandbulte 2014															w
Vincent 2012															w
Cador 2016																																			?
Kitkoon 2013																						w
Kitkoon 2006									w
Genzow 2018-3																				w
DeBlanc 2018-1																																			?
Bosworth 2010																		w
DeBlanc 2018-2																																			?
Wean day	w			?	wean age not specified
Challenge day	c				seeder pig exposure												indirect contact exposure
Piglet vaccine day	pv
Study end	e
		Days of age
Author/Yr_Study		Week 1							Week 2							Week 3							Week 4							Week 5							Week 6							Week 7
Rajao 2016-1
Rajao 2016-2
Genzow 2018-1				pv
Allerson 2013
Pyo 2015																	pv														pv
Genzow 2018-2				pv
Loving 2014																						pv														pv
Sandbulte 2014																pv														pv
Vincent 2012															pv														pv
Cador 2016
Kitkoon 2013																													pv
Kitkoon 2006																						pv														pv
Genzow 2018-3				pv
DeBlanc 2018-1
Bosworth 2010																						pv														pv
DeBlanc 2018-2
Wean day	w			?	wean age not specified
Challenge day	c				seeder pig exposure												indirect contact exposure
Piglet vaccine day	pv
Study end	e
		Days of age
Author/Yr_Study		Week 1							Week 2							Week 3							Week 4							Week 5							Week 6							Week 7
Rajao 2016-1																						c		c
Rajao 2016-2																						c		c
Genzow 2018-1																																				c
Allerson 2013																										c			c
Pyo 2015																																						c
Genzow 2018-2																																											c
Loving 2014
Sandbulte 2014
Vincent 2012
Cador 2016																																				c	c
Kitkoon 2013
Kitkoon 2006
Genzow 2018-3
DeBlanc 2018-1																																				c
Bosworth 2010
DeBlanc 2018-2
Wean day	w			?	wean age not specified
Challenge day	c				seeder pig exposure												indirect contact exposure
Piglet vaccine day	pv
Study end	e
		Days of age
Author/Yr_Study		Week 1							Week 2							Week 3							Week 4							Week 5							Week 6							Week 7
Rajao 2016-1																											e												e
Rajao 2016-2																											e												e
Genzow 2018-1																																									e
Allerson 2013																																										e
Pyo 2015																																											e
Genzow 2018-2																																																e
Loving 2014
Sandbulte 2014
Vincent 2012
Cador 2016
Kitkoon 2013
Kitkoon 2006
Genzow 2018-3
DeBlanc 2018-1
Bosworth 2010
DeBlanc 2018-2
Wean day	w			?	wean age not specified
Challenge day	c				seeder pig exposure												indirect contact exposure
Piglet vaccine day	pv
Study end	e
[truncated: 3 more columns]
