# Supplementary material for: Does Vaccine-Induced Maternally-Derived Immunity Protect Swine Offspring against Influenza a Viruses? A Systematic Review and Meta-Analysis of Challenge Trials from 1990 to May 2021
Source: Animals (Basel). 2023 Oct 3;13(19):3085. doi: 10.3390/ani13193085 (PMC10571953; doi:10.3390/ani13193085)
Supplement: Supplementary file 1 [file animals-13-03085-s001.zip › Supplemental files/S3 Table.xlsx]

## Sheet: Dam vaccine program details
S3 Table. Antigenic characterization of maternal vaccination and challenge programs for each study arm
							Dam vaccine‡								challenge virus‡
Refid	Author	Year	Arm No.†	Study arm name†	N tested	dam prior natural exposure	Vx brand name	Vx status	Vx strain(s)	Deliv route	Vx schedule (wpf)	Dose	Subtype match with chall virus	Strain match with chall virus	1st chall doa	2nd chall doa	Strain	Challenge method	Challenge dose
3073	Kitikoon et.al.	2006	3	MVS	12	yes	MaxiVac Excell	COM	NR	NR	NR	NR	NR	NR	49	NA	A/Swine/Iowa/40776/92 (H1N1)	I/T	10 ml of 10^ 5.5 TCID/ml
			4	MS	12
4024	Bosworth et.al.	2010	3	Group 3 (MDA+)	10	yes	NR	COM	NR	NR	NR	NR	NR	NR	74	NA	2007 Iowa H3N2 isolate	I/T	10 ml containing 1x10^7 TCID 50 IAV-S
			4	Group 4 (MDA+) (HA RP)	10
			5	Group 5 (MDA+) (H3N2 cluster IV WIV)	10
3373	Vincent et.al.	2012	5	MDA/LAIV/TX	8	no	NA	EXP	A/sw/ Texas/4199-2/1998(H3N2) (wild-type TX98)	IM	7,5,3	128 HA units	hom	same strain	56	NA	A/sw/ Texas/4199-2/1998(H3N2) (wild-type TX98)	I/N	2 ml (1x10^5 TCID50 /ml) of virus
			3	MDA/WIV/TX	8
			1	MDA/NV/TX	8
3373	Vincent et.al.	2012	6	MDA/LAIV/CO	7	no	NA	EXP	A/sw/ Texas/4199-2/1998(H3N2) (wild-type TX98)	IM	7,5,3	128 HA units	hom	het	56	NA	A/sw/Colorado/23619/99 (H3N2) (CO99)	I/N
			4	MDA/WIV/CO	8
			2	MDA/NV/CO	8
3096	Kitikoon et.al.	2013	2	MDA/V/C	5	no	NA	EXP	A/swine/Texas/4199-2/1998 (TX98, H3N2 cluster I)	NR	NR	NR	hom	het	63	NA	A/swine/ New York/A01104005/2011 (NY11) HA accession # JN940422, a swine rH3N2p (H3 Cluster IV-A) similar to H3N2v	2 ml I/T & 1ml I/N	10 ^5.5 TCID50/ml
			1	MDA/C	5								hom	het	63
3622	Allerson et.al.	2013	1	PASSV-HET	3 rep = 3 seeder+30	no	NA	EXP	A/Sw/IL/02450/08 (IL/08) H1N1 alpha cluster	IM	4.5,2.5	128 HA units	hom	het	28.5	NA	A/Sw/IA/00239/04 (IA/04) (H1N1-beta cluster) triple reassortant	seeder pig	seeder pig (I/T and I/N 0.5 ml of 1X10^7 TCID50/ml)
			2	PASSV-HOM	2 reps= 2 seeder+20				A/Sw/IA/00239/04 (IA/04) (H1N1-beta cluster) triple reassortant			128 HA unitsx2	hom	same strain
3284	Sandbulte et.al.	2014	2	MDA(+) NV	8	no	NA	EXP	WIV-A/sw/ Texas/4199-2/1998(H3N2 cluster I) (wild-type TX98)	IM	17,7,5	128 HA units	hom	het	52.5	NA	A/sw/Colorado/23619/99(H3N2)(CO99) H3 Cluster IV	I/T & I/N	1 ml IN and 2ml IT @ 10^3.7TCID50/ml
			4	MDA(+) WIV	8
			6	MDA(+) LAIVx1	8
			8	MDA(+) LAIVx2	8
3579	Loving et.al.	2014	3	MDI/NV/TX98	7 to 8	no	NA	EXP	WIV-A/sw/ Texas/4199-2/1998(H3N2 cluster I) (wild-type TX98)	IM	17,6,3	64 HA units	same strain	same strain	49	NA	A/sw/ Texas/4199-2/1998(H3N2 cluster I) (wild-type TX98)	I/N	2 ml of 10^6 TCID50/ml
			4	CF-MDI/NV/TX98	7 to 8
			6	MDI/WIV-TX98/TX98	7 to 8
			7	CF-MDI/WIV-TX98/TX98	7 to 8
3579	Loving et.al.	2014	9	MDI/NV/CO99	7 to 8	no	NA	EXP	WIV-A/sw/ Texas/4199-2/1998(H3N2 cluster I) (wild-type TX98)	IM	17,6,3	64 HA units	hom	het	49	NA	A/sw/Colorado/23619/99(H3N2)(CO99) H3 Cluster IV	I/N	2 ml of 10^6 TCID50/ml
			10	CF-MDI/NV/CO99	7 to 8
			12	MDI/WIV-TX98/CO99	7 to 8
			13	CF-MDI/WIV-TX98/CO99	7 to 8
2995_1	Rajao et.al.	2016	2	WIV-MDA/H1N2	10 +5 (IC)	no	NA	EXP	Virus H1N2-delta 1(1:7) - HA from A/swine/Minnesota/02011/08 H1N2 delta1 (H1N2-delta1), other 7 genes from A/turkey/Ohio/313053/2004 H3N2	IM	18,6,4	64 HA units	same strain	same strain	21	NA	Virus H1N2-delta 1(1:7) - HA from A/swine/Minnesota/02011/08 H1N2 delta1 (H1N2-delta1), other 7 genes from A/turkey/Ohio/313053/2004 H3N2	I/T & I/N & seeder (IC)	1 ml IN and 2ml IT 1x10^5 TCID50/ml
			4	WIV-MDA/H1N1	10 +5 (IC)								hom	het			Virus H1N1pdm09 (2:6) - HA, NA genes from H1N1pdm09 A/California/04/2009 and other 6 genes from A/ turkey/Ohio/313053/2004 H3N2
2995_2	Rajao et.al.	2016	2	WIV-MDA/H1N1	8+5(IC)	yes	NA	EXP	A/New York/18/2009 H1N1pdm09	IM	18,6,4	64 HA units	hom	hom	21	NA	Virus H1N1pdm09 (2:6) - HA, NA genes from H1N1pdm09 A/California/04/2009 and other 6 genes from A/ turkey/Ohio/313053/2004 H3N2	I/T & I/N & seeder (IC)	1 ml IN and 2ml IT 1x10^5 TCID50/ml
			4	WIV-MDA/H1N2	8+5(IC)	yes											Virus H1N2-delta 1(1:7) - HA from A/swine/Minnesota/02011/08 H1N2 delta1 (H1N2-delta1), other 7 genes from A/turkey/Ohio/313053/2004 H3N2
3950	Cador et.al.	2016	1	MDA+	27+6seeders (3 reps of 9+2)	no	Respiporc Flu 3	COM	H1avN1, H1huN2, H3N2 (avian-like swine H1N1 (H1avN1-lineage 1C.2), human-like reassortant swine H3N2 lineage 1B,human-like reassortant swine H1N2 (H1huN2))	IM	22,19,6,3,2	2ml	H1 hom/H3 het	hom	35	NA	A/ Sw/Cotes d'Armor/0388/09 strain (H1avN1 -1C.2 genogroup) -European avian-like swine H1N1(same genetic lineage as dam commercial H1avN1 vaccine antigen)	seeder (I/T)	10^6 EID50 in 5 ml
3056_1	Deblanc et.al.	2018	2	5/9wMDA+	6	no	Respiporc Flu 3	COM	H1avN1, H1huN2, H3N2 (avian-like swine H1N1 (H1avN1-lineage 1C.2), human-like reassortant swine H3N2 lineage 1B,human-like reassortant swine H1N2 (H1huN2))	IM	22,19,6,3,2	2ml	H1 hom/H3 het	hom	35	63	A/ Sw/Cotes d'Armor/0388/09 strain (H1avN1 -1C.2 genogroup) -European avian-like swine H1N1(same genetic lineage as dam commercial H1avN1 vaccine antigen)	(I/T)	10^5 TCID50 in 5 ml
3056_2	Deblanc et.al.	2018	4	7wMDA+	7	no	Respiporc Flu 3	COM	H1avN1, H1huN2, H3N2 (avian-like swine H1N1 (H1avN1-lineage 1C.2), human-like reassortant swine H3N2 lineage 1B,human-like reassortant swine H1N2 (H1huN2))	IM	22,19,6,3,2	2ml	H1 hom/H3 het	hom	49	NA	A/ Sw/Cotes d'Armor/0388/09 strain (H1avN1 -1C.2 genogroup) -European avian-like swine H1N1	I/T	10^5 TCID50 in 5 ml
3056_2	Deblanc et.al.	2018	6	7/11wMDA+	7										49	77
3056_2	Deblanc et.al.	2018	5	11wMDA+	7										77	NA
8487_1	Genzow et.al.	2018	1	MDA+ve-cont	30	yes	FluSure, Zoetis	COM	NR	NR	NR	NR	not defined	not defined	35	NA	A/Swine/NorthCarolina/ 001169/2006 (H1 gamma-cluster H1N2)	I/T	2 ml dose at 8.67logs/ml
			2	MDA+ve-vac	30
8487_2	Genzow et.al.	2018	1	MDA+ve-cont	30	yes	FluSure, Zoetis	COM	NR	NR	NR	NR	not defined	not defined	42	NA	A/Swine/Nebraska/97901-10/ 2008 (H3N2 -H3 cluster IV)	I/T	2 ml dose at 8.16 logs/ml
			2	MDA+ve-vac	30
8487_3	Genzow et.al.	2018	1	MDA+ve-cont	53	yes	FluSure, Zoetis	COM	NR	NR	NR	NR	not defined	not defined	70	NA	A/Swine/NorthCarolina/ 001169/2006 (H1N2- H1 gamma-cluster)	I/T	2 ml dose at 8.49 logs/ml
			2	MDA+ve-vac	30
3025	Pyo et.al.	2015	1	A (MDA+)	6	no	FluSure XP Pfizer	COM	A/swine/North Carolina/031/05 (H1N1) H1 Delta 1, A/swine/Missouri/069/05(H3N2) H3 Cluster IV, A/swine/Iowa/110600/00 (H1N1) H1-gamma,and A/swine/Oklahoma0726H/2008 (H1N2) H1 delta 2	NR	5,3	NR	H1 hom/H3 het	het	37	NA	SIV/SK02 (A/swine/Saskatchewan/18789/02 H1N1, North American avian lineage-differs antigenically from cH1N1)	I/T	8x10^5 PFU in 4ml
			2	B(MDA+vxIM)	7
			3	C(MDA+vxIN)	6
NA=not applicable;NR=not reported;COM = commercial vaccine, EXP = experimental vaccine; wpf=weeks pre-farrowing;hom=homologous, het=heterologous
MDA negative control arms (sows not vaccinated) not shown
†Arms with concurrent piglet vaccination shown in bold. See table X for piglet vaccination details.
‡ Cells are colour matched where IAV-S virus strain used in the vaccine and for challenge are the same
