# Supplementary material for: Does Vaccine-Induced Maternally-Derived Immunity Protect Swine Offspring against Influenza a Viruses? A Systematic Review and Meta-Analysis of Challenge Trials from 1990 to May 2021
Source: Animals (Basel). 2023 Oct 3;13(19):3085. doi: 10.3390/ani13193085 (PMC10571953; doi:10.3390/ani13193085)
Supplement: Supplementary file 1 [file animals-13-03085-s001.zip › Supplemental files/S4 Table.xlsx]

## Sheet: Piglet vaccine program details
S4 Table. Antigenic characterization of concurrent piglet vaccination and challenge programs by study arm
						Piglet (offspring) vaccine‡									challenge virus†‡
Refid	Author	Year	Arm No.	Study arm name†	Group size (N)	Vx platform	Vx status	Piglet vaccine name	Piglet Vaccine strain(s)	Delivery method	Dose	Vx schedule (doa)	Subtype match with chall virus	Strain match with chall virus	Challenge doa	Challenge virus
3073	Kitikoon et.al.	2006	3	MVS	12	WIV	COM	H1N1 strain (FluSure, Pfizer H1N1, H3N2 )	NR	NR	NR	21,35	H1 hom /H3het	het	49	A/Swine/Iowa/40776/92 (H1N1) Challenge strain demonstrated minimal serum antibody cross-reactivity to the piglet vaccine H1N1 strain
4024	Bosworth et.al.	2010	4	Group 4 (MDA+) (HA RP)	10	HA RP	EXP	Alphavirus replicon particle (RP) vaccine expressing Cluster IV H3N2 HA gene (no NA)		NR	5.6x10^8 RP	21,35	hom	hom	74	2007 Iowa H3N2 virus used in piglet vaccines
			5	Group 5 (MDA+) (H3N2 cluster IV )	10	WIV	COM Aut	Newport Lab Autogenous vaccine	H3N2 cluster IV (same strain as in RP and challenge)		NR
3373	Vincent et.al.	2012	5	MDA/LAIV/TX	8	LAIV	EXP	NS1delta126 TX98	NS1delta126 TX98 with 7 other genes from A/sw/ Texas/4199-2/1998 (wild-type TX98)	IN	1x10^6TCID50	14	hom	hom	56	A/sw/ Texas/4199-2/1998(H3N2) (wild-type TX98)
			3	MDA/WIV/TX	8	WIV	EXP	TX98 WIV	A/sw/ Texas/4199-2/1998 (wild-type TX98)	IM	128 HA units of virus	14,28
3373	Vincent et.al.	2012	6	MDA/LAIV/CO	7	LAIV	EXP	NS1delta126 TX98	NS1delta126 TX98 with 7 other genes from A/sw/ Texas/4199-2/1998 (wild-type TX98)	IN	1x10^6TCID50	14	hom	het	56	A/sw/Colorado/23619/99 (H3N2) (CO99)
			4	MDA/WIV/CO	8	WIV	EXP	TX98 WIV	A/sw/ Texas/4199-2/1998 (wild-type TX98)	IM	128 HA units of virus	14,28
3096	Kitikoon et.al.	2013	2	MDA/V/C	5	WIV	COM	FluSure XP (Zoetis) quadravalent(H1 Delta1, H1 Delta2, H1 gamma and H3-IV)- A/swine/North Carolina/031/2005 H1-Delta 1 A/swine/Iowa/110600/2000 H1- Gamma A/swine/Oklahoma/0726H/2008 H1-Delta 2 A/swine/Missouri/069/2005 H3-IV		IM	Label dose	28,49	H1 hom /H3het	hom	63	A/swine/ New York/A01104005/2011 (NY11), a swine rH3N2p similar to H3N2v,HA accession # JN940422
3284	Sandbulte et.al.	2014	4	MDA(+) WIV	8	WIV	EXP	TX98 WIV	A/swine/Texas/ 4199-2/1998 (H3N2) (TX98)	IM	(HA) titer of 128.	17.5,32	hom	het	52.5	A/sw/Colorado/23619/99(H3N2)(CO99) H3 Cluster IV
			6	MDA(+) LAIVx1	8	LAIV	EXP	NS1delta126 TX98	NS1delta126 TX98 with 7 other genes from A/sw/ Texas/4199-2/1998 (wild-type TX98)	IN	10^6TCID50	17.5	hom	het	52.5
			8	MDA(+) LAIVx2	8					IN	10^6TCID50	17.5, 32
3579	Loving et.al.	2014	6	MDI/WIV-TX98/TX98	7 to 8	WIV	EXP	TX98 WIV	A/sw/ Texas/4199-2/1998 [TX98]	IM	64 HAU	21,35	hom	hom	49	A/sw/ Texas/4199-2/1998(H3N2 cluster I) (wild-type TX98)
			7	CF-MDI/WIV-TX98/TX98	7 to 8
3579	Loving et.al.	2014	12	MDI/WIV-TX98/CO99	7 to 8	WIV	EXP	TX98 WIV	A/sw/ Texas/4199-2/1998 [TX98]	IM	64 HAU	21,35	hom	het	49	A/sw/Colorado/23619/99(H3N2)(CO99) H3 Cluster IV
			13	CF-MDI/WIV-TX98/CO99	7 to 8
8487_1	Genzow et.al.	2018	2	MDA+ve-vac	30	LAIV	EXP	Bivalent LAIV	(TRIG) cluster H3N25 and a novel α-cluster H1N1	IN	1 ml	5.5	H1 hom /H3het	het	35	A/Swine/NorthCarolina/ 001169/2006 (H1 gamma-cluster H1N2)
8487_2	Genzow et.al.	2018	2	MDA+ve-vac	30	LAIV	EXP	Bivalent LAIV	(TRIG) cluster H3N25 and a novel α-cluster H1N1	IN	1 ml	5.5	H3 hom /H1het	het	42	A/Swine/Nebraska/97901-10/ 2008 (H3N2 -H3 cluster IV)
8487_3	Genzow et.al.	2018	2	MDA+ve-vac	30	LAIV	EXP	Bivalent LAIV	(TRIG) cluster H3N25 and a novel α-cluster H1N1	IN	1 ml	5.5	H1 hom /H3 het	het	70	A/Swine/NorthCarolina/ 001169/2006 (H1N2- H1 gamma-cluster)
3025	Pyo et.al.	2015	2	B(MDA+vxIM)	7	LAIV	EXP	SIV/606	SIV/606, from SIV/SK02 (A/swine/Saskatchewan/18789/02) with part of its NA segment replaced by H3 HA derived from A/Swine/Texas/4199-2/98	IM	2x10^6PFU in 1 ml	16,30	hom	hom	37	SIV/SK02 (A/swine/Saskatchewan/18789/02 H1N1, North American avian lineage-differs antigenically from cH1N1)
			3	C(MDA+vxIN)	6					IN
NA=not applicable;NR=not reported;COM = commercial vaccine, EXP = experimental vaccine; doa=days of age;hom=homologous, het=heterologous
Piglet vaccinated control arms (MDA-, pg vx +) are not shown
†See Appendix X for additional details on maternal vaccination program and challenge virus charcteristics
‡ Cells are colour matched where IAV-S virus strain used in the vaccine and for challenge are the same
