# Supplementary material for: Does Vaccine-Induced Maternally-Derived Immunity Protect Swine Offspring against Influenza a Viruses? A Systematic Review and Meta-Analysis of Challenge Trials from 1990 to May 2021
Source: Animals (Basel). 2023 Oct 3;13(19):3085. doi: 10.3390/ani13193085 (PMC10571953; doi:10.3390/ani13193085)
Supplement: Supplementary file 1 [file animals-13-03085-s001.zip › Supplemental files/S5 Table.xlsx]

## Sheet: Risk of Bias
	Study	Rajao_1	Rajao_2	Deblanc_1	Deblanc_2	Kitkoon 2006	Kitkoon 2013	Sandbulte	Vincent	Loving	Allerson	Cador	Bosworth	Genzow_1	Genzow_2	Genzow_3
ROB1	Bias from randomization process	Some concerns	Some concerns	Some concerns	Some concerns	Some concerns	Some concerns	Some concerns	Some concerns	Some concerns	Some concerns	Some concerns	Some concerns	Some concerns	Some concerns	Some concerns
ROB2	Bias due to deviations from intended intervention	Low	Low	Low	Low	Low	Low	Low	Low	Low	Low	Low	Low	Low	Low	Low
ROB3	Bias due to missing outcome data	Low	Low	Low	Low	Low	Low	Low	Low	Low	Low	Low	Low	Low	Low	Low
Virus titres
ROB4	Bias in measurement of the outcome	Low	Low	Low	Low	Low	Low		Low
ROB5	Bias in selection of the reported result	Low	Low	Low	Low	Low	Low		Low
ROB OVERALL		Some concerns	Some concerns	Some concerns	Some concerns	Some concerns	Some concerns		Some concerns
Virus incidence
ROB4	Bias in measurement of the outcome			Low	Low			Low			Low	Low
ROB5	Bias in selection of the reported result			Low	Low			Low			Low	Low
ROB OVERALL		*	*	Some concerns	Some concerns	*	*	Some concerns	*		Some concerns	Some concerns	*	*	*	*
Duration of shedding
ROB4	Bias in measurement of the outcome			Low	Low						Low	Low
ROB5	Bias in selection of the reported result			Low	Low						Low	Low
ROB OVERALL				Low	Low						Low	Low		*	*	*
HA titres
ROB4	Bias in measurement of the outcome			Low	Low
ROB5	Bias in selection of the reported result			Low	Low
ROB OVERALL		*	*	Some concerns	Some concerns	*	*	*	*	*	*		*	*
Coughing
ROB4	Bias in measurement of the outcome					High
ROB5	Bias in selection of the reported result					Some concerns
ROB OVERALL		*	*			High		*
ADG
ROB4	Bias in measurement of the outcome			Low	Low
ROB5	Bias in selection of the reported result			Low	Low
ROB OVERALL				Some concerns	Some concerns	*
* None of (relative risk, group incidence, numbers of infected animals in each groups, or measure of dispersion, or number of coughing animals) were reported - no data extracted for meta-analysis.
