# Supplementary material for: Does Vaccine-Induced Maternally-Derived Immunity Protect Swine Offspring against Influenza a Viruses? A Systematic Review and Meta-Analysis of Challenge Trials from 1990 to May 2021
Source: Animals (Basel). 2023 Oct 3;13(19):3085. doi: 10.3390/ani13193085 (PMC10571953; doi:10.3390/ani13193085)
Supplement: Supplementary file 1 [file animals-13-03085-s001.zip › Supplemental files/S6 Table.xlsx]

## Sheet: RoB Domains 1-3
S6 Table. Study level risk of bias assessment. Domains 1-3 across all outcomes. Domains 3-5 by outcomes.
Refid		2995-1	2995-2	3056-1	3056-2	3073	3096	3284	3373	3579	3622	3950	4024	8487-1	8487-2	8487-3
		Rajao_1	Rajao_2	Deblanc_1	Deblanc_2	Kitkoon 2006	Kitkoon 2013	Sandbulte	Vincent	Loving	Allerson	Cador	Bosworth	Genzow_1	Genzow_2	Genzow_3
Bias from randomization process
Q1.1	Was allocation sequence random?	No information	No information	No	No	No	No information	No information/ No info random	No information	No information/ No info random	No information random/ No	No information/No	No information/ No info random	No information random/no info random
Text from the manuscript to support the above response				pg.143.Sows sourced from SPF ANSES pig herd and _x000D_group conpositions were balanced by weight, sex, dam's origin and MDA levels on HI titres.		pg 119. pigs were obtained from two commercial herds: The pigs were identified by numbered ear tags and assigned to 8 groups of 12 pigs each divided into 2 replicates with stratification by arrival weight.		No information on sow selection for vaccination. pg 52. At[weaning] pigletsweren randomly assigned to vaccine treatment groups within the appropriate MDA status.		p336.No informaton on sow assignment .Piglet assignment within treatment gourps was random and not based on any immune measure (e.g., HI titers).	pg 501 Sows from a swine breeding farm previously determined to be free of IAV infection were _x000D_randomly assigned to one of three treatment groups.Pig selection was not random in the PASSVHOM and PASSV-HET groups as pigs with the highest homologous HI titers were purposely selected within replicates.	pg2 and 3.No info on sow assignment, Piglets were assigned to rooms according to their serological status. Pen composition was evenly balanced according to the weight, sex, dam's origin and the 5-week-old MDA level.	Pigs came from two sources. At weaning piglets transported to ISU_x000D_ livestock infectious disease isolation facility and randomly divided into 5 groups of 10 pigs each.	pg 355. Sows (IAV-S positive and IAV-S negtive) were sourced fromseparte farms were randomized to one of two_x000D_ rooms, all study activities occurred in paralle.lPigs were weaned 16 days after vaccination by removal of the sows from crates so that the pigs remained housed_x000D_ with littermates while awaiting randomization for the three respective challenge phase rooms.
Q1.2	Was allocation sequence concealed until animals recruited and assigned to intervention?	Probably yes	Probably yes	Probably yes	Probably yes	Probably yes	Probably yes	Probably yes	Probably yes	Probably yes	Probably yes	Probably yes	Probably yes	Probably yes	Probably yes	Probably yes
Text from the manuscript to support the above response
Q1..3	Were there baseline imbalances suggestive of a problem with randomization process?	No	No	No	No	No	No	No	No	No	No	No	No	No	No	No
Text from the manuscript to support the above response		pg86 Four naive sows were _x000D_ obtained from a high-health status herd free of (PRRSV) and IAV.Sows were shown to be free of anti-IAV antibodies prior to the start of the study.Piglets were bled at 3days of age for evaluation of IAV-specific_x000D_ MDA transfer by HI assay.Forty-five two-week-old cross-bred healthy pigs _x000D_ from serologically negative dams were obtained from the same sourc…	pg86 Four naive sows were _x000D_ obtained from a high-health status herd free of (PRRSV) and IAV.Sows were shown to be free of anti-IAV antibodies prior to the start of the study.Piglets were bled at 3days of age for evaluation of IAV-specific_x000D_ MDA transfer by HI assay.Forty-five two-week-old cross-bred healthy pigs _x000D_ from serologically negative dams were obtained from the same sourc…	MDA- control groups, the IRPC % did not vary (values maintained under 0%) while HI and neutralizing titers remained negative throughout the study. All piglets born to vaccinated sows had MDA at birth (data not shown).		pg 123Prior to the first vaccination (_x0001_28 DPIMDA ne pigs had no HI titers, while pigs that were_x000D_ MDA+ had HI titers that averaged 1:80 (HI score = ) to both antigens. Group NEG remained HI-antibody negative throughout the trial (data not shown). Virus was nodetected in the nasal swabs_x000D_ collected from the non-infected groups or any pigs_x000D_ prior to challenge (data not shown).	pg 34Upon arrival, pigs without IAV-specific MDA were confirmed seronegative by Flock Check AI MultiS-Screen diagnostic kit (IDEXX Laboratories, Westbrook ME, USA). pg 37.Virus was not isolated from any non-challenged pigs, and results are not_x000D_ included.	pg.52 vaccinated and non-vaccinated sows from the same source.1week-old piglets were bled to evaluate transfer of MDA and confirm seronegative status of litters from non-vaccinated sows.	pg. 10598 Pigs were demonstrated to be free of influenza virus by nasal swab sampling, and those born to nonvaccinated sows were shown by serum HI assay to be free of anti-influenza virus antibody prior to piglet vaccination.All sows delivered their pigs without surgical intervention, and pigs suckled their own dams.Pigs were bled for evaluation fo transfer of MDA.	Pg 335. sows sourced from high health herd. Pg.336. all pigs bled to evaluate IAV specificantibdy leves (HI)	pg 501. Prior to the initial_x000D_vaccination, all sows... were confirmed to be seronegative for IAV by an enzyme linked immunosorbent assay (ELISA - FlockChekÂ® Avian Influenza MultiS-Screen Antibody Test Kit. Prior to transport nasal swab and blood samples were collected from all neonatal pigs,confirmed to be IAV negative via a matrix gene-based RRT-PCR and by ELISA and hemagglutination inhibi…	pg.3 In control groups, nasal swabs were taken once a week throughout the duration of the experiment._x000D_ Vaccinated gilts were sampled 4 and 1 week before, and 3 weeks after, insemination. They were also bled at 7, 5, 3 and 2 weeks before farrowing and 1, 2, 6, 15 and 20 weeks post-farrowing to verify that high antibody levels would be obtained at farrowing. In piglets, blood samples were tak…	Experiment 1: Hemagglutination inhibition test results. Figure 1. Mean titers (log2) Â±STD for each group at five sampling times. Groups 1 and 2 had no maternal antibody while Groups 3â€“5 did._x000D_ In pigs with no maternal antibody, the HA RP vaccine_x000D_ induced an antibody response to the HA antigen (Fig. 1). All three groups with maternal antibodies had high homologous HI titers at day 0 …	pg. 355. Dams were tested for IAV nucleoprotein (NP) by MultiS-Screen Ab ELISA (IDEXX_x000D_ Laboratories Inc., Westbrook, ME, USA) on arrival. Pg. 356.During frist week of age piglets were tested by NP ELISA.
ROB1		Some concerns	Some concerns	Some concerns	Some concerns	Some concerns	Some concerns	Some concerns	Some concerns	Some concerns	Some concerns	Some concerns	Some concerns	Some concerns	Some concerns	Some concerns
Bias due to deviations from intended intervention
Q2.1	Were participants aware of their assigned intervention ?	No	No	No	No	No	No	No	No	No	No	No	No	No	No	No
Q2.2	Were caregivers aware of participants assigned intervention during the trial?	No information	No information	No information	No information	No information	No information	Probably yes	No information	Probably yes	No information	Probably yes	No information	No information	No information	No information
Text from the manuscript to suport the above response								pg 52. LAIV-vaccinated pigs were housed in separate rooms.		pg 335. Sows assigned to the vaccinated group received additional doses of WIV-TX98 at 6 and 3 weeks before anticipated farrowing date (three doses in total)		Strict measures were taken to prevent viral transmission through human or fomite contacts. Samples were taken firstly in the indirect-contact pen and secondly in the pen that housed inoculated and direct-contact piglets. Inside the latter, direct-contact piglets were sampled before inoculated piglets. In each room, clothing and footwear were cleaned and gloves changed after each pen visit. Clothi…
Q2.3	Where there deviations from the intended intervention beyond what would be expected in usual practice?	No information	No information	No information	No information	No information	No information	No information	No information	No information	No information	No information	No information	No information	No information	No information
Text from the manuscript to suport the above response		IAV-S status confirmed throughout study period
Q2.4	Were these deviations from intended intervention unbalanced between groups and likely to have affected the outcome?
Text from the manuscript to suport the above response
Q2.5a	Were any participants analyzed in a group different from the one to which they were assigned?	No	No	No	No	No	No	No	No	No	No	No	No	No	No	No
ROB2		Low	Low	Low	Low	Low	Low	Low	Low	Low	Low	Low	Low	Low	Low	Low
Bias due to missing outcome data
Q3.1	Were outcome data available for all or nearly all participants randomized?	Yes	Yes	Yes	Yes	Yes	Yes	Yes	Yes	Yes	Yes	Yes	Yes	Yes	Yes	Yes
Text from the manuscript to suport the above response
ROB3		Low	Low	Low	Low	Low	Low	Low	Low	Low	Low	Low	Low	Low	Low	Low

## Sheet: Virus titres Domain 4-5
RoB Domains 4-5:Virus titre outcome		Rajao_1	Rajao_2	Deblanc_1	Deblanc_2	Kitkoon 2006	Kitkoon 2013	Vincent	Bosworth
Refid		2995-1	2995-2	3056-1	3056-2	3073	3096	3373	4024
Bias in measurement of the outcome
Q4.1	Were outcome assessors aware of the intervention received by study participants?	No information	No information	No information	No information	No information	No information	No information	No information
Text from the manuscript to suport the above response
Q4.2	Was assessment of the outcome likely to be influenced by knowledge of intervention received?	No	No	No	No	No	No	No	No
Outcome1ROB4		Low	Low	Low	Low	Low	Low	Low	Low
Bias in selection of the reported result
Q5.1	Are reported outcome data likely to have been selected on the basis of the results from multiple outcome measurements within the outcome domain?	Probably no	Probably no	Probably no	Probably no	Probably no	Probably no	Probably no	Probably no
5.2_text
Q5.2	Are the reported outcome data likely to have been selected on the basis of the results from multiple analyses of the data?	No	No	No	No	No	No	No	No
Text from the manuscript to suport the above response
ROB5		Low	Low	Low	Low	Low	Low	Low	Low
ROB_OVERALL		Some concerns	Some concerns	Some concerns	Some concerns	Some concerns	Some concerns	Some concerns	Some concerns

## Sheet: Virus incidence Domain 4-5
Domains 4-5:Virus (infection) incidence outcome		Rajao_1	Rajao_2	Deblanc_1	Deblanc_2	Kitkoon 2006	Kitkoon 2013	Sandbulte	Vincent	Allerson	Cador	Bosworth	Genzow_1	Genzow_2	Genzow_3
Refid		2995-1	2995-2	3056-1	3056-2	3073	3096	3284	3373	3622	3950	4024	8487-1	8487-2	8487-3
Bias in measurement of the outcome
Q4.1	Were outcome assessors aware of the intervention received by study participants?			No information	No information			No information		No information	No information
Text from the manuscript to suport the above response
Q4.2	Was assessment of the outcome likely to be influenced by knowledge of intervention received?			No	No			No		No	No
ROB4				Low	Low			Low		Low	Low
Bias in selection of the reported result
Q5.1	Are reported outcome data likely to have been selected on the basis of the results from multiple outcome measurements within the outcome domain?			No	No			No		No	No
5.2_text
Q5.2	Are the reported outcome data likely to have been selected ,on the basis of the results from mltiple analyses of the data?			No	No			No		No	No
Text from the manuscript to suport the above response
ROB5				Low	Low			Low		Low	Low
ROB_OVERALL		*	*	Some concerns	Some concerns	*	*	Some concerns	*	Some concerns	Some concerns	*	*	*	*
* None of relative risk, group incidence, or numbers of infected animals in each groups were reported - no data extracted for meta-analysis.

## Sheet: Duration of shedding Domain 4-5
Domains 4-5: Duration of shedding outcome		Deblanc_1	Deblanc_2	Allerson	Cador	Genzow_1	Genzow_2	Genzow_3
Refid		3056-1	3056-2	3622	3950	8487-1	8487-2	8487-3
Bias in measurement of the outcome
Q4.1	Were outcome assessors aware of the intervention received by study participants?	No information	No information	No information	No information
Text from the manuscript to suport the above response
Q4.2	Was assessment of the outcome likely to be influenced by knowledge of intervention received?	No	No	No	No
ROB4		Low	Low	Low	Low
Bias in selection of the reported result
Q5.1	Are reported outcome data likely to have been selected on the basis of the results from multiple outcome measurements within the outcome domain?	No	No	No	No
5.2_text
Q5.2	Are the reported outcome data likely to have been selected on the basis of the results from multiple analyses of the data?	No	No	No	No
Text from the manuscript to suport the above response		Raw data pg 147	Raw data pg 147	Raw data †	Raw data pg 8
ROB5		Low	Low	Low	Low
ROB_OVERALL		Low	Low	Low	Low	*	*	*
† Allerson raw data on days shedding reported in Diaz et al. 2013 on pg. 55
*pg 357, 358. Days shed presented as bar charts, no variances, or accompanying statistics and presented as medians. Not extracted.
*pg 358. descriptive results only with no report on statistical findings from reported use of repeated measures 2 way ANOVA for satistical methods.
*As evident from Figure 3, both vaccinated groups had the shortest duration of nasal virus shedding (as measured by virus isolation),
compared to the seronegative and positive non-vaccinated groups. Seropositive vaccinated pigs had a median duration of shedding of 1 day in both H1@4 and H1@9 and no shedding in H3@5.
*The median duration of shedding was lower in the H3N2 challenge compared to both H1N2 challenges.

## Sheet: HI Domain 4-5
Domains 4-5:HI outcome		Rajao_1	Rajao_2	Deblanc_1	Deblanc_2	Kitkoon 2006	Kitkoon 2013	Sandbulte	Vincent	Loving	Allerson	Bosworth
Refid		2995-1	2995-2	3056-1	3056-2	3073	3096	3284	3373	3579	3622	4024
Bias in measurement of the outcome
Q4.1	Were outcome assessors aware of the intervention received by study participants?			No information	No information
Text from the manuscript to suport the above response
Q4.2	Was assessment of the outcome likely to be influenced by knowledge of intervention received?			No	No
ROB4				Low	Low
Bias in selection of the reported result
Q5.1	Are reported outcome data likely to have been selected on the basis of the results from multiple outcome measurements within the outcome domain?			No	No
5.2_text
Q5.2	Are the reported outcome data likely to have been selected on the basis of the results from multiple analyses of the data?			No	No
Text from the manuscript to suport the above response
ROB5				Low	Low
ROB_OVERALL		*	*	Some concerns	Some concerns	*	*	*	*	*	*	*
* None of measures of dispersion were reported - no data extracted for meta-analysis. See Table 4.1.

## Sheet: Coughing Domain 4-5
Domains 4-5: Coughing outcome		Rajao_1	Rajao_2	Kitkoon 2006	Sandbulte
Refid		2995-1	2995-2	3073	3284
Bias in measurement of the outcome
Outcome1Q4.1	Were outcome assessors aware of the intervention received by study participants?			No information
Text from the manuscript to support the above response
Outcome1Q4.2	Was assessment of the outcome likely to be influenced by knowledge of intervention received?			Yes
Outcome1ROB4				High
Bias in selection of the reported result
Outcome1Q5.1	Are reported outcome data likely to have been selected on the basis of the results from multiple outcome measurements within the outcome domain?			No information
5.2_text
Outcome1Q5.2	Are the reported outcome data likely to have been selected on the basis of the results from multiple analyses of the data?			No information
Text from the manuscript to support the above response
Outcome1ROB5				Some concerns
Outcome1ROB_OVERALL		*	*	High	*
* None of relative risk, group incidence, or numbers of cough animals in each groups were reported - no data extracted for meta-analysis.

## Sheet: ADG Domain 4-5
Domains 4-5: ADG outcome		Deblanc_1	Deblanc_2	Kitkoon 2006
Refid		3056-1	3056-2	3073
Bias in measurement of the outcome
Outcome1Q4.1	Were outcome assessors aware of the intervention received by study participants?	No information	No information
Text from the manuscript to suport the above response
Outcome1Q4.2	Was assessment of the outcome likely to be influenced by knowledge of intervention received?	No	No
Outcome1ROB4		Low	Low
Bias in selection of the reported result
Outcome1Q5.1	Are reported outcome data likely to have been selected on the basis of the results from multiple outcome measurements within the outcome domain?	No	No
5.2_text
Outcome1Q5.2	Are the reported outcome data likely to have been selected on the basis of the results from mltiple analyses of the data?	No	No
Text from the manuscript to suport the above response
Outcome1ROB5		Low	Low
Outcome1ROB_OVERALL		Some concerns	Some concerns	*
*ADG was measured but not reported
